# Supplementary material for: Chasing genetic structure in coralligenous reef invertebrates: patterns, criticalities and conservation issues
Source: Sci Rep. 2018 Apr 11;8:5844. doi: 10.1038/s41598-018-24247-9 (PMC5895814; doi:10.1038/s41598-018-24247-9)
Supplement: Supplementary file 2 — Supplementary Table S1 [file 41598_2018_24247_MOESM2_ESM.xls]

## Sheet: Dataset Costantini et al.
Species	Phylum	Class	Dispersal potential	Reproductive mode	Feeding type	Pelagic larval duration (PLD)	Max PLD (days)	Molecular markers	Spatial scale	n. populations (Tot/only Med)	Max distance (km)	Global FST	Slope	Standard Error	FST.mod	n.samples	ANCOVA	id.meta	META	Sub-basin	IBD	Pattern of spatial genetic structure	Notes	References	Year	Title
Paramuricea clavata	Cnidaria	Anthozoa	low	ex brooder	Lecithotrophic	6-23 d	23	micro	Regional	9	14	0.035	0.0099	0.0012	0.035	35	yes	1 Arizmendi-Mejia et al. (2015) Paramuricea clavata micro BAL	yes	BAL	yes	IBD		Arizmendi-Mejia et al. (2015)	2015	Combining Genetic and Demographic Data for the Conservation of a Mediterranean Marine Habitat-Forming Species
Corallium rubrum	Cnidaria	Anthozoa	low	brooder	Lecithotrophic	4-12 d	12	micro	Mediterranean	13	859	0.098	0.0099	0.0028	0.098	78	yes	2 Aurelle et al. (2011) Corallium rubrum micro NWM	yes	NWM	yes	IBD		Aurelle et al. (2011)	2011	Phylogeography of the red coral (Corallium rubrum): inferences on the evolutionary history of a temperate gorgonian.
Corallium rubrum	Cnidaria	Anthozoa	low	brooder	Lecithotrophic	4-12 d	12	nuclear	Mediterranean	24	859	0.218				276	no		no	NWM	yes	IBD	Not calculated becouse nuclear marker were not included in the analysis	Aurelle et al. (2011)	2011	Phylogeography of the red coral (Corallium rubrum): inferences on the evolutionary history of a temperate gorgonian.
Scopalina lophyropoda	Porifera	Demospongiae	low	brooder	Lecithotrophic	2-3 d	3	micro	Mediterranean	5	600	0.073	0.0051	0.0036	0.073	10	yes	3 Blanquer and Uriz (2010) Scopalina lophyropoda micro NWM	yes	NWM	yes	IBD		Blanquer and Uriz (2010)	2010	Population genetics at three spatial scales of a rare sponge living in fragmented habitats.
Scopalina lophyropoda	Porifera	Demospongiae	low	brooder	Lecithotrophic	2-3 d	3	micro	Regional	3	0.05	0.023	0.0123	0.0087	0.023	3	yes		no	NWM	yes			Blanquer et al. (2009)	2009	Small-scale spatial genetic structure in Scopalina lophyropoda, an encrusting sponge with philopatric larval dispersal and frequent fission and fusion events
Amphipholis squamata	Echinodermata	Ophiuroidea	low	brooder	Direct development	absent	0	mtDNA	Regional	4	450	0.4325	0.0771	0.0963	0.160037	6	yes	5 Boissin et al. (2008a) Amphipholis squamata mtDNA NWM	yes	NWM	yes	IBD	Lineage B	Boissin et al. (2008a)	2008a	Defining reproductively isolated units in a cryptic and syntopic species complex using mitochondrial and nuclear markers: the brooding brittle star, Amphipholis squamata (Ophiuroidea).
Amphipholis squamata	Echinodermata	Ophiuroidea	low	brooder	Direct development	absent	0	mtDNA	Regional	4	450	0.2558	0.0114	0.0582	0.0791313	6	yes	6 Boissin et al. (2008a) Amphipholis squamata mtDNA NWM	yes	NWM	yes	IBD	Lineage AIII	Boissin et al. (2008a)	2008a	Defining reproductively isolated units in a cryptic and syntopic species complex using mitochondrial and nuclear markers: the brooding brittle star, Amphipholis squamata (Ophiuroidea).
Amphipholis squamata	Echinodermata	Ophiuroidea	low	brooder	Direct development	absent	0	micro	Regional	4	450	0.19	0.1475	0.1375	0.19	6	yes	7 Boissin et al. (2008a) Amphipholis squamata micro NWM	yes	NWM	NA		Lineage AI	Boissin et al. (2008a)	2008a	Defining reproductively isolated units in a cryptic and syntopic species complex using mitochondrial and nuclear markers: the brooding brittle star, Amphipholis squamata (Ophiuroidea).
Amphipholis squamata	Echinodermata	Ophiuroidea	low	brooder	Direct development	absent	0	micro	Regional	4	450	0.0957	0.2998	0.2131	0.0957	6	yes	8 Boissin et al. (2008a) Amphipholis squamata micro NWM	yes	NWM	NA		Lineage AIII	Boissin et al. (2008a)	2008a	Defining reproductively isolated units in a cryptic and syntopic species complex using mitochondrial and nuclear markers: the brooding brittle star, Amphipholis squamata (Ophiuroidea).
Amphipholis squamata	Echinodermata	Ophiuroidea	low	brooder	Direct development	absent	0	mtDNA	Regional	4	450	0.036	0.0029	0.0034	0.00924974	6	yes	9 Boissin et al. (2008a) Amphipholis squamata mtDNA NWM	yes	NWM	no	IBD	Lineage AI	Boissin et al. (2008a)	2008a	Defining reproductively isolated units in a cryptic and syntopic species complex using mitochondrial and nuclear markers: the brooding brittle star, Amphipholis squamata (Ophiuroidea).
Amphipholis squamata	Echinodermata	Ophiuroidea	low	brooder	Direct development	absent	0	micro	Atlanto/Mediterranean	43167	450						no		no		NA			Boissin et al. (2008b)	2008b	Extreme selfing rates in the cosmopolitan brittle star species complex Amphipholis squamata: data from progeny-array and heterozygote deficiency
Ophioderma longicauda	Echinodermata	Ophiuroidea	high	broadcaster	Direct development	weeks	14	mtDNA	Atlanto/Mediterranean	3	546	0.216	0.0588	0.006	0.0644391	3	yes		no	AEG	yes		Lineage3	Boissin et al. (2011)	2011	Did vicariance and adaptation drive cryptic speciation and evolution of brooding in Ophioderma longicauda (Echinodermata: Ophiuroidea), a common Atlanto-Mediterranean ophiuroid?
Ophioderma longicauda	Echinodermata	Ophiuroidea	high	broadcaster	Lecithotrophic	weeks	14	nuclear	Atlanto/Mediterranean	23	546						no		no		NA			Boissin et al. (2011)	2011	Did vicariance and adaptation drive cryptic speciation and evolution of brooding in Ophioderma longicauda (Echinodermata: Ophiuroidea), a common Atlanto-Mediterranean ophiuroid?
Ophioderma longicauda	Echinodermata	Ophiuroidea	high	broadcaster	Lecithotrophic	weeks	14	mtDNA	Atlanto/Mediterranean	23/13	3199	0.002	-0.006	0.0083		28	no		no	Info not available	no		Lineage1	Boissin et al. (2011)	2011	Did vicariance and adaptation drive cryptic speciation and evolution of brooding in Ophioderma longicauda (Echinodermata: Ophiuroidea), a common Atlanto-Mediterranean ophiuroid?
Amphipholis squamata	Echinodermata	Ophiuroidea	low	brooder	Direct development	absent	0	mtDNA	Mediterranean	12	451	0.457	0.0035	0.7618	0.17383	66	yes	11 Boissin et al. (2015) Amphipholis squamata mtDNA NWM	yes	NWM	no	CHAOTIC	A3	Boissin et al. (2015)	2015	Contrasting population genetic structures in Amphipholis squamata, a complex of brooding, self-reproducing sister species sharing life history traits
Amphipholis squamata	Echinodermata	Ophiuroidea	low	brooder	Direct development	absent	0	mtDNA	Mediterranean	8	365	0.418	-0.0385	0.0566	0.152221	28	yes	12 Boissin et al. (2015) Amphipholis squamata mtDNA NWM	yes	NWM	no	CHAOTIC	B	Boissin et al. (2015)	2015	Contrasting population genetic structures in Amphipholis squamata, a complex of brooding, self-reproducing sister species sharing life history traits
Amphipholis squamata	Echinodermata	Ophiuroidea	low	brooder	Direct development	absent	0	mtDNA	Mediterranean	4	284	0.235	0.2987	0.1042	0.0713202	6	yes	13 Boissin et al. (2015) Amphipholis squamata mtDNA NWM	yes	NWM	no	CHAOTIC	A2	Boissin et al. (2015)	2015	Contrasting population genetic structures in Amphipholis squamata, a complex of brooding, self-reproducing sister species sharing life history traits
Amphipholis squamata	Echinodermata	Ophiuroidea	low	brooder	Direct development	absent	0	mtDNA	Mediterranean	10	451	0.059	0.001	0.0021	0.0154329	45	yes	14 Boissin et al. (2015) Amphipholis squamata mtDNA NWM	yes	NWM	no	CHAOTIC	A1	Boissin et al. (2015)	2015	Contrasting population genetic structures in Amphipholis squamata, a complex of brooding, self-reproducing sister species sharing life history traits
Crambe crambe	Porifera	Demospongiae	low	brooder	Lecithotrophic	2-3 d	3	micro	Micro	1	0.005						no		no		yes			Calderon et al.(2007)	2007	Finding the relevant scale: clonality and genetic structure in a marine invertebrate (Crambe crambe, Porifera).
Astroides calycularis	Cnidaria	Anthozoa	low	brooder	Unknown	2-3 d	3	micro	Mediterranean	13	292	0.116	0.0208	0.0032	0.116	78	yes	15 Casado-Amezua et al. (2012) Astroides calycularis micro ALB	yes	ALB	yes	IBD		Casado-Amezua et al. (2012)	2012	Genetic assessment of population structure and connectivity in the threatened Mediterranean coral Astroides calycularis (Scleractinia, Dendrophylliidae) at different spatial scales.
Cladocora caespitosa	Cnidaria	Anthozoa	low	broadcaster	Unknown	2-3 d	3	micro	Regional	4	446	0.0302	-0.0088	0.0137		6	no		no	Info not available	no	NO GENETIC STRUCTURE	no infomation on pLD so we keep the same of Astroides calycularis	Casado-Amezua et al. (2014)	2014	Regional genetic differentiation among populations of Cladocora caespitosa in the Western Mediterranean
Echinaster sepositus	Echinodermata	Asteroidea	low	broadcaster	Lecithotrophic	3 d	3	mtDNA	Regional	4	1000						no		no		NA			Chatti et al. (2012)	2012	Very low mitochondrial diversity and genetic homogeneity in the starfish Echinaster sepositus along the Tunisian coast.
Corallium rubrum	Cnidaria	Anthozoa	low	brooder	Lecithotrophic	4-12 d	12	micro	Regional	8	135	0.143	0.009	0.0038	0.143	6	yes	16 Costantini et al. (2007a) Corallium rubrum micro NWM	yes	NWM	yes	IBD		Costantini et al. (2007a)	2007a	Fine-scale genetic structuring in Corallium rubrum: evidence of inbreeding and limited effective larval dispersal
Corallium rubrum	Cnidaria	Anthozoa	low	brooder	Lecithotrophic	4-12 d	12	nuclear	Mediterranean	4	152	0.273	0.6022	0.3259		6	no		no	NWM	no	CHAOTIC		Costantini et al. (2007b)	2007b	Genetic structuring of the temperate gorgonian coral (Corallium rubrum) across the western Mediterranean Sea revealed by microsatellites and nuclear sequences.
Corallium rubrum	Cnidaria	Anthozoa	low	brooder	Lecithotrophic	4-12 d	12	micro	Mediterranean	4	152	0.166	-0.0808	0.0211	0.166	6	yes	17 Costantini et al. (2007b) Corallium rubrum micro NWM	yes	NWM	no	CHAOTIC		Costantini et al. (2007b)	2007b	Genetic structuring of the temperate gorgonian coral (Corallium rubrum) across the western Mediterranean Sea revealed by microsatellites and nuclear sequences.
Eunicella singularis	Cnidaria	Anthozoa	low	brooder	Lecithotrophic	2 d	2	micro	Regional	8	15	0.032	0.0052	0.0043	0.032	28	yes	18 Costantini et al. (2016) Eunicella singularis micro NWM	yes	NWM	no	NO GENETIC STRUCTURE		Costantini et al. (2016)	2016	Limited Genetic Connectivity between Gorgonian Morphotypes along a Depth Gradient
Spongia officinalis	Porifera	Demospongiae	low	brooder	Lecithotrophic	2-3 d	3	mtDNA	Mediterranean	11	2953						no		no		NA			Dailianis et al. (2011)	2011	Genetic diversity of the imperilled bath sponge Spongia officinalis Linnaeus, 1759 across the Mediterranean Sea: patterns of population differentiation and implications for taxonomy and conservation
Spongia officinalis	Porifera	Demospongiae	low	brooder	Lecithotrophic	2-3 d	3	micro	Mediterranean	5	539	0.051	0.0006	0.0116	0.051	10	yes	19 Dailianis et al. (2011) Spongia officinalis micro AEG	yes	AEG	yes	IBD		Dailianis et al. (2011)	2011	Genetic diversity of the imperilled bath sponge Spongia officinalis Linnaeus, 1759 across the Mediterranean Sea: patterns of population differentiation and implications for taxonomy and conservation
Spongia officinalis	Porifera	Demospongiae	low	brooder	Lecithotrophic	2-3 d	3	micro	Mediterranean	5	93	0.0397	0.0038	0.0055	0.0397	10	yes	20 Dailianis et al. (2011) Spongia officinalis micro NWM	yes	NWM	yes	IBD		Dailianis et al. (2011)	2011	Genetic diversity of the imperilled bath sponge Spongia officinalis Linnaeus, 1759 across the Mediterranean Sea: patterns of population differentiation and implications for taxonomy and conservation
Crambe crambe	Porifera	Demospongiae	low	brooder	Lecithotrophic	2-3 d	3	nuclear	Atlanto/Mediterranean	43354	1100						no		no		yes			Duran et al. (2004a)	2004a	Phylogeographical history of the sponge Crambe crambe (Porifera, Poecilosclerida): range expansion and recent invasion of the Macaronesian islands from the Mediterranean Sea
Crambe crambe	Porifera	Demospongiae	low	brooder	Lecithotrophic	2-3 d	3	micro	Atlanto/Mediterranean	43354	1100						no		no		yes		No possible to extrapolate only Mediterranean pairwise values	Duran et al. (2004b)	2004b	Strong population structure in the marine sponge Crambe crambe (Poecilosclerida) as revealed by microsatellite markers
Crambe crambe	Porifera	Demospongiae	low	brooder	Lecithotrophic	2-3 d	3	mtDNA	Atlanto/Mediterranean	3	175	0.561	18582	16253	0.242123	3	yes		no	NWM	no		Excluded Atlantic pop.	Duran et al. (2004c)	2004c	Low levels of genetic variation in mtDNA sequences over the western Mediterranean and Atlantic range of the sponge Crambe crambe (Poecilosclerida)
Echinaster sepositus	Echinodermata	Asteroidea	low	broadcaster	Lecithotrophic	3 d	3	mtDNA	Atlanto/Mediterranean	6	757	0.0176	-0.0018	0.003	0.00445886	15	yes	22 Garcia-Cisneros et al (2016) Echinaster sepositus mtDNA NWM	yes	NWM	no			Garcia-Cisneros et al (2016)	2016	Low genetic diversity and recent demographic expansion in the red starfish Echinaster sepositus (Retzius 1816)
Echinaster sepositus	Echinodermata	Asteroidea	low	broadcaster	Lecithotrophic	3 d	3	micro	Atlanto/Mediterranean	6	757	0.073	0.0159	0.0182	0.073	15	yes	23 Garcia-Cisneros et al (2016) Echinaster sepositus micro NWM	yes	NWM	no			Garcia-Cisneros et al (2016)	2016	Low genetic diversity and recent demographic expansion in the red starfish Echinaster sepositus (Retzius 1816)
Balanophyllia europaea	Cnidaria	Anthozoa	low	brooder	Unknown	7-42 d	42	allozyme	Mediterranean	3	106	0.1865	0.0904	0.0522		3	no		no	NWM	no	CHAOTIC		Goffredo et al. (2004)	2004	Genetic differentiation among populations of the Mediterranean hermaphroditic brooding coral Balanophyllia europaea (Scleractinia: Dendrophylliidae)
Leptopsamnia pruvoti	Cnidaria	Anthozoa	low	brooder	Lecithotrophic	7-42 d	42	allozyme	Regional	3	12	0.061	0.0086	0.0134		3	no		no	ST	no	NO GENETIC STRUCTURE		Goffredo et al. (2009)	2009	Genetic differentiation of the temperate-subtropical stony coral Leptosamnia pruvoti in the Mediterranean Sea
Leptopsamnia pruvoti	Cnidaria	Anthozoa	low	brooder	Lecithotrophic	7-42 d	42	allozyme	Regional	3	4	0.036				3	no		no	NWM	no	NO GENETIC STRUCTURE		Goffredo et al. (2009)	2009	Genetic differentiation of the temperate-subtropical stony coral Leptosamnia pruvoti in the Mediterranean Sea
Paraleucilla magna	Porifera	Calcarea	low	brooder	Lecithotrophic	2-3 d	3	micro	Regional	3	0.05	0.038	-0.0036	0.0107	0.038	3	yes		no	NWM	NA	CHAOTIC	Including only year 2006 samples	Guardiola et al. (2012)	2012	Genetic structure and differentiation at a short-time scale of the introduced calcarean sponge Paraleucilla magna to the western Mediterranean
Paraleucilla magna	Porifera	Calcarea	low	brooder	Lecithotrophic	2-3 d	3	micro	Atlanto/Mediterranean	3	80	0.087	0.0166	0.0149	0.087	3	yes		no	NWM	yes			Guardiola et al. (2016)	2016	High genetic diversity. phenotypic plasticity. and invasive potential of a recently introduced calcareous sponge. fast spreading across the Atlanto?Mediterranean basin
Chondrosia reniformis	Porifera	Demospongiae	low	brooder	Lecithotrophic	2-3 d	3	nuclear	Atlanto/Mediterranean	4	34	0.13					no		no	NWM	NA		Excluded Atlantic pop.	Lazoski et al. (2001)	2001	Cryptic speciation in a high gene flow scenario in the oviparous marine sponge Chondrosia reniformis
Corallium rubrum	Cnidaria	Anthozoa	low	brooder	Lecithotrophic	4-12 d	12	micro	Mediterranean	31	1174	0.089	0.0079	0.0008	0.089	465	yes		no	NWM	yes			Ledoux et al. (2010a)	2010a	Genetic survey of shallow populations of the Mediterranean red coral [Corallium rubrum (Linnaeus, 1758)]: new insights into evolutionary processes shaping nuclear diversity and implications for conservation.
Corallium rubrum	Cnidaria	Anthozoa	low	brooder	Lecithotrophic	4-12 d	12	micro	Micro	1	0.0007						no		no		NA			Ledoux et al. (2010b)	2010b	Fine-scale genetic structure and inferences on population biology in the threatened Mediterranean red coral, Corallium rubrum.
Amphipholis squamata	Echinodermata	Ophiuroidea	low	brooder	Direct development	absent	0	mtDNA	Micro	1	0.02						no		no		NA			LeGac et al. (2004)	2004	Identification of allopatric clades in the cosmopolitan ophiuroid species complex Amphipholis squamata (Echinodermata). The end of a paradox?
Cystodytes dellechiajei	Tunicata	Ascidiacea	low	brooder	Lecithotrophic	10 h	0	mtDNA	Mediterranean	3	783	0.21	0.0169	0.1044		21	no		no	Info not available	NA	CHAOTIC		Lopez-Legentil and Turon (2006)	2006	Population genetics, phylogeography and speciation of Cystodytes (Ascidiacea) in the western Mediterranean Sea
Botryllus schlosseri	Tunicata	Ascidiacea	low	brooder	Lecithotrophic	hours	0	mtDNA	Atlanto/Mediterranean	7	783	0.342	0.0208	0.0164	0.114997	21	yes	27 Lopez-Legentil et al. (2006) Botryllus schlosseri mtDNA NWM	yes	NWM	no		Excluded Atlantic pop.	Lopez-Legentil et al. (2006)	2006	Genetic structure of the star sea squirt, Botryllus schlosseri, introduced in southern European harbours
Eunicella cavolinii	Cnidaria	Anthozoa	low	brooder	Lecithotrophic	2 d	2	micro	Mediterranean	12	50	0.0412	0.0184	0.0051	0.0412	64	yes	28 Masmoudi et al (2016) Eunicella cavolinii micro NWM	yes	NWM	yes	IBD		Masmoudi et al (2016)	2016	Contrasted levels of genetic diversity in a benthic Mediterranean octocoral: Consequences of different demographic histories?
Eunicella cavolinii	Cnidaria	Anthozoa	low	brooder	Lecithotrophic	2 d	2	micro	Mediterranean	3	8	0.0182	-0.0051	0.0116	0.0182	3	yes		no	SWM	yes	IBD		Masmoudi et al (2016)	2016	Contrasted levels of genetic diversity in a benthic Mediterranean octocoral: Consequences of different demographic histories?
Astroides calycularis	Cnidaria	Anthozoa	low	brooder	Unknown	2-3 d	3	mtDNA	Mediterranean	12	1849						no		no		NA			Merino-Serrais et al. (2012)	2012	Slight genetic differentiation between western and eastern limits of Astroides calycularis (Pallas, 1776) (Anthozoa, Scleractinia, Dendrophylliidae) distribution inferred from COI and ITS sequences
Astroides calycularis	Cnidaria	Anthozoa	low	brooder	Unknown	2-3 d	3	nuclear	Mediterranean	12	1849						no		no		NA			Merino-Serrais et al. (2012)	2012	Slight genetic differentiation between western and eastern limits of Astroides calycularis (Pallas, 1776) (Anthozoa, Scleractinia, Dendrophylliidae) distribution inferred from COI and ITS sequences
Paramuricea clavata	Cnidaria	Anthozoa	low	ex brooder	Lecithotrophic	6-23 d	23	micro	Mediterranean	7	22	0.0563	0.0155	0.0032	0.0563	20	yes	30 Mokhtar-Jamai et al. (2011) Paramuricea clavata micro NWM	yes	NWM		IBD		Mokhtar-Jamai et al. (2011)	2011	From global to local genetic structuring in the red gorgonian Paramuricea clavata: the interplay between oceanographic conditions and limited larval dispersal.
Paramuricea clavata	Cnidaria	Anthozoa	low	ex brooder	Lecithotrophic	6-23 d	23	micro	Mediterranean	3	31	0.053	0.0307	0.0184	0.053	3	yes		no	ALB		IBD		Mokhtar-Jamai et al. (2011)	2011	From global to local genetic structuring in the red gorgonian Paramuricea clavata: the interplay between oceanographic conditions and limited larval dispersal.
Paramuricea clavata	Cnidaria	Anthozoa	low	ex brooder	Lecithotrophic	6-23 d	23	micro	Mediterranean	5	7	0.044	0.0101	0.0059	0.044	10	yes	32 Mokhtar-Jamai et al. (2011) Paramuricea clavata micro NWM	yes	NWM		IBD		Mokhtar-Jamai et al. (2011)	2011	From global to local genetic structuring in the red gorgonian Paramuricea clavata: the interplay between oceanographic conditions and limited larval dispersal.
Paramuricea clavata	Cnidaria	Anthozoa	low	ex brooder	Lecithotrophic	6-23 d	23	micro	Mediterranean	12	12	0.0348	0.003	0.0012	0.0348	66	yes	33 Mokhtar-Jamai et al. (2011) Paramuricea clavata micro NWM	yes	NWM		IBD		Mokhtar-Jamai et al. (2011)	2011	From global to local genetic structuring in the red gorgonian Paramuricea clavata: the interplay between oceanographic conditions and limited larval dispersal.
Paramuricea clavata	Cnidaria	Anthozoa	low	ex brooder	Lecithotrophic	6-23 d	3	micro	Micro	1	0.001						no		no		NA			Mokhtar-Jamaiet al. (2013)	2013	Role of evolutionary and ecological factors in the reproductive success and the spatial genetic structure of the temperate gorgonian Paramuricea clavata.
Spongia lamella	Porifera	Demospongiae	low	brooder	Lecithotrophic	2-3 d	3	micro	Atlanto/Mediterranean	43321	1500						no		no		NA			Noyer and Becerro (2012)	2012	Relationship between genetic, chemical, and bacterial diversity in the Atlanto-Mediterranean bath sponge Spongia lamella
Botryllus schlosseri	Tunicata	Ascidiacea	low	brooder	Lecithotrophic	hours	0	micro	Regional	3	329						no		no		NA	CHAOTIC		Paz et al. (2003)	2003	Genetic structure of Botryllus schlosseri (Tunicata) populations from the Mediterranean coast of Israel
Pycnoclavella communis	Tunicata	Ascidiacea	low	brooder	Lecithotrophic	hours	0	mtDNA	Regional	3	60	0.224	-0.0105	0.0698	0.0673077	3	yes		no	NWM	yes	IBD		Perez-Portela and Turon (2008)	2008	Cryptic divergence and strong population structure in the colonial invertebrate Pycnoclavella communis (Ascidiacea) inferred from molecular data.
Pycnoclavella communis	Tunicata	Ascidiacea	low	brooder	Lecithotrophic	hours	0	micro	Regional								no		no	Info not available	no	CHAOTIC		Perez-Portela and Turon (2008)	2008	Cryptic divergence and strong population structure in the colonial invertebrate Pycnoclavella communis (Ascidiacea) inferred from molecular data.
Marthasterias glacialis	Echinodermata	Asteroidea	high	broadcaster	Planktotrophic	127 d	127	mtDNA	Atlanto/Mediterranean	43110							no		no		no			Perez-Portela et al. (2010)	2010	Phylogeography of the sea star Marthasterias glacialis (Asteroidea, Echinodermata): deep genetic divergence between mitochondrial lineages in the north-western mediterranean
Ophiothrix fragilis	Echinodermata	Ophiuroidea	high	broadcaster	Planktotrophic	21â€“26 d	26	mtDNA	Atlanto/Mediterranean	3	482	0.021	0.0043	0.0013	0.00533401	3	yes		no	NWM	NA		Lineage II- 16s - Excluded Atlantic pop.	Perez-Portela et al. (2013)	2013	Cryptic speciation and genetic structure of widely distributed brittle stars (Ophiuroidea) in Europe
Ophiothrix fragilis	Echinodermata	Ophiuroidea	high	broadcaster	Planktotrophic	21â€“26 d	26	mtDNA	Atlanto/Mediterranean	3	482	0.007	-0.001	0.0063	0.00175924	3	yes		no	NWM	NA		Lineage II - COI - Exluded Atlantic pop.	Perez-Portela et al. (2013)	2013	Cryptic speciation and genetic structure of widely distributed brittle stars (Ophiuroidea) in Europe
Spongia lamella	Porifera	Demospongiae	low	brooder	Lecithotrophic	2-3 d	3	micro	Atlanto/Mediterranean	6	408	0.0856	-0.0025	0.0063	0.0856	15	yes	37 Perez-Portela et al. (2015) Spongia lamella micro NWM	yes	NWM	yes			Perez-Portela et al. (2015)	2015	Genetic structure and diversity of the endangered bath sponge Spongia lamella
Eunicella singularis	Cnidaria	Anthozoa	low	brooder	Lecithotrophic	2 d	2	micro	Regional	2	530						no		no		NA			Pey et al. (2013)	2013	Thermal threshold and sensitivity of the only symbiotic Mediterranean gorgonian Eunicella singularis by morphometric and genotypic analyses.
Paramuricea clavata	Cnidaria	Anthozoa	low	ex brooder	Lecithotrophic	6-23 d	23	micro	Regional	6	93	0.118	0.0382	0.0057	0.118	15	yes	38 Pilczynska et al. (2016) Paramuricea clavata micro NWM	yes	NWM	yes	IBD		Pilczynska et al. (2016)	2016	Genetic diversity and local connectivity in the Mediterranean red gorgonian coral after mass mortality events
Ircinia fasciculata	Porifera	Demospongiae	low	brooder	Lecithotrophic	2-3 d	3	micro	Mediterranean	5	260	0.026	0.0041	0.0033	0.026	10	yes	39 Riesgo et al (2016) Ircinia fasciculata micro NWM	yes	NWM	no	CHAOTIC		Riesgo et al (2016)	2016	Population structure and connectivity in the Mediterranean sponge Ircinia fasciculata are affected by mass mortalities and hybridization
Ophiothrix fragilis	Echinodermata	Ophiuroidea	high	broadcaster	Planktotrophic	21â€“26 d	26	mtDNA	Atlanto/Mediterranean	4	133	0.0534	0.0059	0.0053	0.013907	6	yes	40 Taboada&Portela (2016) Ophiothrix fragilis mtDNA NWM	yes	NWM	no			Taboada&Portela (2016)	2016	Contrasted phylogeographic patterns on mitochondrial DNA of shallow and deep brittle stars across the Atlantic-Mediterranean area
Ophiothrix sp. II	Echinodermata	Ophiuroidea	high	broadcaster	Planktotrophic	21â€“26 d	26	mtDNA	Atlanto/Mediterranean	3	468	0.011	0.0035	0.001	0.00277288	3	yes		no	NWM	no		PANMISSIA	Taboada&Portela (2016)	2016	Contrasted phylogeographic patterns on mitochondrial DNA of shallow and deep brittle stars across the Atlantic-Mediterranean area
Clavelina lepadiformis	Tunicata	Ascidiacea	low	brooder	Lecithotrophic	2-3 d	3	mtDNA	Regional	6	196	0.581	-0.2029	0.1461		15	no		no	NWM	NA		GammaST (yST)	Tarjuelo et al. (2001)	2001	Cryptic species of Clavelina (Ascidiacea) in two different habitats: harbours and rocky littoral zones in the northwestern Mediterranean
Pseudodistoma crucigaster	Tunicata	Ascidiacea	low	brooder	Lecithotrophic	10 h	0	mtDNA	Regional	3	113	0.772	32629	104131		3	no		no	NWM	NA		GammaST (yST)	Tarjuelo et al. (2004)	2004	Phylogeography and speciation of colour morphs in the colonial ascidian Pseudodistoma crucigaster
Pseudodistoma crucigaster	Tunicata	Ascidiacea	low	brooder	Lecithotrophic	10 h	0	mtDNA	Regional	4	145	0.646	11136	0.9316		6	no		no	BAL	NA		GammaST (yST)	Tarjuelo et al. (2004)	2004	Phylogeography and speciation of colour morphs in the colonial ascidian Pseudodistoma crucigaster
Clavelina lepadiformis	Tunicata	Ascidiacea	low	brooder	Lecithotrophic	2-3 d	3	mtDNA	Atlanto/Mediterranean	43229	195						no		no		NA			Turon et al. (2003)	2003	Characterising invasion processes with genetic data: an Atlantic clade of Clavelina lepadiformis (Ascidiacea) introduced into Mediterranean harbours
Chondrosia reniformis	Porifera	Demospongiae	low	brooder	Lecithotrophic	2-3 d	3	mtDNA	Mediterranean	NA							no		no	Info not available	no	CHAOTIC		Villamor et al. (2014)	2014	Genetic structuring across marine biogeographic boundaries in rocky shore invertebrates.
Halocynthia papillosa	Tunicata	Ascidiacea	high	broadcaster	Lecithotrophic	2 weeks	14	mtDNA	Mediterranean	NA							no		no	Info not available	no	CHAOTIC		Villamor et al. (2014)	2014	Genetic structuring across marine biogeographic boundaries in rocky shore invertebrates.
Ophioderma longicauda	Echinodermata	Ophiuroidea	high	brooder	Direct development	weeks	14	mtDNA	Regional	7	400	0.174			0.0500288	21	yes		no	AEG	no		C6	Weber et al. (2015)	2015	Influence of the larval phase on connectivity: strong differences in the genetic structure of brooders and broadcasters in the Ophioderma longicauda species complex
Ophioderma longicauda	Echinodermata	Ophiuroidea	high	broadcaster	Lecithotrophic	weeks	14	mtDNA	Atlanto/Mediterranean	8	460	0.068			0.0179136	28	yes		no	NWM	no	NO GENETIC STRUCTURE	C3	Weber et al. (2015)	2015	Influence of the larval phase on connectivity: strong differences in the genetic structure of brooders and broadcasters in the Ophioderma longicauda species complex
Ophioderma longicauda	Echinodermata	Ophiuroidea	high	brooder	Direct development	weeks	14	mtDNA	Regional	6	342	0.321	0.0275	0.0202	0.105696	15	yes	42 Weber et al. (2015) Ophioderma longicauda mtDNA AEG	yes	AEG	no	CHAOTIC	C5	Weber et al. (2015)	2015	Influence of the larval phase on connectivity: strong differences in the genetic structure of brooders and broadcasters in the Ophioderma longicauda species complex
Ophioderma longicauda	Echinodermata	Ophiuroidea	high	broadcaster	Lecithotrophic	weeks	14	mtDNA	Atlanto/Mediterranean	6	293	0.082	-0.0008	0.0019	0.0218434	15	yes	43 Weber et al. (2015) Ophioderma longicauda mtDNA AEG	yes	AEG	no		C3	Weber et al. (2015)	2015	Influence of the larval phase on connectivity: strong differences in the genetic structure of brooders and broadcasters in the Ophioderma longicauda species complex
Phorbas fictitius	Porifera	Demospongiae	low	brooder	Lecithotrophic	2-3 d	3	mtDNA	Atlanto/Mediterranean	43111							no		no		no			Xavier et al. (2010)	2010	Phylogeography, genetic diversity and structure of the poecilosclerid sponge Phorbas fictitius at oceanic islands.
